# Supplementary material for: The Gut-Ex-Vivo System (GEVS) Is a Dynamic and Versatile Tool for the Study of DNBS-Induced IBD in BALB/C and C57BL/6 Mice, Highlighting the Protective Role of Probiotics
Source: Biology (Basel). 2022 Oct 27;11(11):1574. doi: 10.3390/biology11111574 (PMC9687175; doi:10.3390/biology11111574)
Supplement: Supplementary file 1 [file biology-11-01574-s001.zip]

Archive with 1 entries (1 files):
- biology-1957560-supplementary.pdf
